# Supplementary material for: Cooling and heating season performance of an open counterflow heat-source tower heat pump system in high-humidity climates: An experimental and numerical study
Source: PLoS One. 2026 Feb 17;21(2):e0337196. doi: 10.1371/journal.pone.0337196 (PMC12912618; doi:10.1371/journal.pone.0337196)
Supplement: S1 File — (XLSX) [file pone.0337196.s001.xlsx]

## Sheet: Summer
Measured outlet Ta		Calculated outlet Ta			Measured outlet Tw	Calculated outlet Tw			Measured outlet Xa	Calculated outlet Xa
	293.85	294.65			292.86	291.56			0.0157	0.0151
	292.45	293.95			294.57	294.04			0.014	0.015
	291.85	292.15			294.3	293.36			0.0132	0.0139
	292.75	293.75			294.8	294.3			0.0143	0.0143
	293.25	294.35			295.95	294.9			0.0152	0.0153
	294.05	293.85			295.2	294.49			0.0129	0.0137
	293.95	292.95			293.15	292.85			0.0128	0.0133
	300.45	299.65			300.18	299.35			0.0196	0.0209
	301.15	301.45			300.21	298.89			0.0204	0.0213
	302.75	302.93			300.16	299.95			0.026	0.0284
	298.15	298.25			300.22	299.55			0.0219	0.0214
	298.55	297.95			298.23	297.44			0.0208	0.0197
	299.55	298.45			298.16	297.82			0.022	0.0208
	297.85	298.65			297.95	298.07			0.0198	0.0203
	298.55	298.55			298.24	297.9			0.0175	0.0185
	299.55	300.95			300.42	299.73			0.017	0.0179
	301.05	299.45			300.4	299.16			0.0174	0.0182
	300.75	301.05			303.41	303.13			0.0201	0.0212
	300.05	300.55			303.38	302.13			0.0204	0.0216
	301.15	300.25			304.72	304.07			0.0177	0.0189

## Sheet: Winter
	Measured outlet Ts	Calculated outlet Ts			Measured outlet Ta	Calculated outlet Ta			Measured outlet Xa	Calculated outlet Xa
	271.27	271.13			271.3	271.2			0.00281	0.00285
	271.52	271.44			271.65	271.49			0.00284	0.0029
	270.3	270.25			270.35	270.28			0.00274	0.00269
	271.4	271.44			271.43	271.47			0.003	0.00295
	270.01	269.84			270	269.9			0.00258	0.00263
	269.62	269.52			269.75	269.61			0.00251	0.00255
	270.98	270.86			271.05	270.86			0.00279	0.00279
	271	270.82			270.85	270.88			0.00282	0.00278
	270.71	270.45			270.55	270.51			0.00264	0.00272
	270.06	269.83			269.75	269.85			0.00263	0.00263
	271.01	270.85			271.05	270.93			0.00283	0.00283
	270.99	270.77			270.85	270.83			0.0027	0.0028
	271.02	270.87			270.95	270.93			0.00285	0.00281
	271.23	271.12			271.35	271.16			0.00292	0.0029
	271.28	271.18			271.3	271.23			0.00284	0.00286
	270.4	270.2			270.35	270.2			0.00259	0.00271
	270.65	270.76			270.95	270.78			0.00275	0.00278
	271.33	271.37			271.55	271.49			0.00283	0.0029
	271.25	271.11			271.32	271.21			0.00271	0.00285
	269.94	269.77			269.85	269.79			0.00265	0.00262
