# Supplementary material for: Cooling and heating season performance of an open counterflow heat-source tower heat pump system in high-humidity climates: An experimental and numerical study
Source: PLoS One. 2026 Feb 17;21(2):e0337196. doi: 10.1371/journal.pone.0337196 (PMC12912618; doi:10.1371/journal.pone.0337196)
Supplement: S2 File — (XLSX) [file pone.0337196.s002.xlsx]

## Sheet: solution temperature
Summer						Winter
℃	Sensible	℃	Latent	℃	%	℃	Sensible	℃	Latent	℃	%
28	197	28	925.4	28	82.45	-5	389	-5	162	-5	29.4
29	186.7	29	950.4	29	83.58	-4	364	-4	143	-4	28.1
30	180.5	30	975.4	30	84.38	-3	340	-3	126	-3	27
31	177.4	31	1000.4	31	84.94	-2	316	-2	110	-2	25.8
32	173.8	32	1029.2	32	85.55	-1	295	-1	95	-1	24.3
33	166.1	33	1069.2	33	86.55	0	277	0	80	0	22.4
34	164.1	34	1116.7	34	87.19	1	255	1	70	1	21.5
						2	234	2	56	2	19.3
						3	210	3	47	3	18.2

## Sheet: solution mass flow rate
Summer							Winter
kg/s	Sensible	kg/s	Latent	kg/s	%		kg/s	Sensible	kg/s	Latent	kg/s	%
30	166.7	30	1016.5	30	85.92		40	247.9	40	92.1	40	27.1
40	156.3	40	1075.4	40	87.31		50	269.3	50	103.7	50	27.8
50	148.2	50	1136.4	50	88.44		60	285.8	60	112.2	60	28.2
60	142.1	60	1180.8	60	89.29		70	301.3	70	120.7	70	28.6
70	138.6	70	1219.2	70	89.88		80	315	80	128	80	28.9
80	136.4	80	1247.2	80	90.12		90	330.4	90	139.6	90	29.7
90	135.2	90	1269.1	90	90.4		100	343.5	100	151.5	100	30.6

## Sheet: air temperature
Summer							Winter
℃	Sensible	℃	Latent	℃	%		℃	Sensible	℃	Latent	℃	%
22	207.1	22	1000.4	22	82.8		-1	176	-1	126	-1	41.7
23	192	23	1062.9	23	84.7		0	208	0	122	0	37
24	187.3	24	1138	24	85.9		1	237	1	120	1	33.6
25	177.3	25	1175.5	25	86.9		2	261	2	117	2	30.9
26	161.7	26	1200.5	26	88.1		3	295	3	114	3	27.8
27	151.7	27	1225.5	27	89		4	324	4	110	4	25.3
28	142.8	28	1250.5	28	89.7		5	355	5	107	5	23.1
							6	387	6	103	6	21
							7	412	7	100	7	19.5

## Sheet: air humidity ratio
Summer							Winter
g/kg	Sensible	g/kg	Latent	g/kg	%		g/kg	Sensible	g/kg	Latent	g/kg	%
9.3	144.3	9.3	1125.5	9.3	88.6		3	279	3	68	3	19.5
10.2	153	10.2	1122.2	10.2	88		3.3	273	3.3	96	3.3	26
11.2	160.8	11.2	1120.1	11.2	87.4		3.6	267	3.6	123	3.6	31.6
12.1	169.5	12.1	1118.2	12.1	86.8		3.9	263	3.9	150	3.9	36.2
13.1	178.1	13.1	1116.4	13.1	86.2		4.2	261	4.2	174	4.2	40
14	187	14	1114.9	14	85.6		4.5	254	4.5	197	4.5	43.6
15	196.1	15	1114.3	15	85		4.8	248	4.8	225	4.8	47.6
16	205.2	16	1113.8	16	84.4		5.1	243	5.1	249	5.1	50.6
