# Supplementary material for: Cooling and heating season performance of an open counterflow heat-source tower heat pump system in high-humidity climates: An experimental and numerical study
Source: PLoS One. 2026 Feb 17;21(2):e0337196. doi: 10.1371/journal.pone.0337196 (PMC12912618; doi:10.1371/journal.pone.0337196)
Supplement: S3 File — (XLSX) [file pone.0337196.s003.xlsx]

## Sheet: Summer
Time(h)	Temperance	Relative humidity	COP	Chilled water supply	Chilled water return	Qc
1	17.85	92.99	5	7.58	12.51	775
2	18.25	93.9	4.9	7.55	12.38	759.5
3	18.3	93.9	4.89	7.54	12.37	757.9
4	19.3	87.66	4.84	7.46	12.33	763.6
5	20.45	83.19	4.71	7.37	12.22	761.6
6	21.85	76.58	4.59	7.26	12.12	763.4
7	22.3	74.04	4.56	7.22	12.09	764.9
8	21.7	78.51	4.58	7.27	12.77	760.3
9	19.45	96.33	4.62	7.45	12.15	737.7
10	19.85	96.04	4.55	7.42	12.09	733.6
11	21.5	86.76	4.43	7.29	11.98	737.3
12	23.55	76.84	4.26	7.12	11.82	737.6
13	24.6	78.93	4.01	7.04	11.58	712.4
14	25.15	71.8	4.06	6.99	11.62	725.9
15	25.2	74.75	3.98	6.99	11.54	714.2
16	25.85	73.95	3.87	6.94	11.42	704
17	20.4	98.77	4.38	7.37	11.94	717.6
18	21.4	96.38	4.24	7.29	11.82	710.1
19	22.15	89.55	4.25	7.23	11.82	720.2
20	22.8	86.88	4.18	7.18	11.75	717.5
21	24.95	74.71	4.03	7.01	11.59	719.1
22	26.35	68.55	3.9	6.9	11.45	714.1
23	27.1	65.79	3.81	6.84	11.34	707.5
24	27.5	62.89	3.8	6.81	11.33	710.1
25	21.15	99.08	4.23	7.31	11.87	705.9
26	21.7	93.47	4.25	7.27	11.82	715
27	23.55	85.1	4.07	7.12	11.64	709.8
28	25.2	75.68	3.96	6.99	11.52	711.7
29	25.35	73.18	3.99	6.98	11.55	717.4
30	25.95	71.94	3.9	6.93	11.45	709.9
31	24.4	75.32	4.12	7.05	11.68	726.4
32	24.8	77.03	4.01	7.02	11.57	714.5
33	19.1	93.64	4.74	7.48	12.24	748.3
34	19.15	94.83	4.71	7.47	12.22	745.4
35	20.05	88	4.69	7.4	12.21	754.3
36	21.95	78.8	4.52	7.25	12.06	755
37	23.1	74.64	4.39	7.16	11.94	750.8
38	22.35	75.94	4.51	7.22	12.05	758.7
39	23.3	73.05	4.39	7.14	11.94	753.2
40	23.8	72.01	4.31	7.1	11.86	747.5

## Sheet: Winter
Time(h)	Temperance	Relative humidity	COP	Hot water supply	Hot water return	Qh
1	7.3	96.3	2.57	45.6	42.6	664.62
2	7.5	95	2.6	45.6	42.6	668.33
3	8.05	92.45	2.7	45.6	42.6	684.81
4	8.55	89.98	2.78	45.6	42.6	698.71
5	8.8	89.08	2.79	45.6	42.6	707.21
6	9.05	88.2	2.82	45.6	42.5	715.53
7	9.55	84.7	2.93	45.6	42.6	703.24
8	10.1	79.97	3.02	45.3	42.3	676.75
9	4.95	96.57	2.43	45.1	42.3	603.73
10	6.7	89.53	2.66	45	42.1	602.83
11	6.65	92.37	2.58	45.3	42.4	613.45
12	7.35	88.35	2.68	45.1	42.2	630.31
13	8.4	83.12	2.82	44.9	42	624.83
14	10.8	72.49	3.09	44.6	41.7	640.83
15	11.2	72.31	3.11	44.8	41.8	658.21
16	11.6	71.89	3.16	44.9	41.9	673.41
17	7.5	97.64	2.51	45.6	42.5	680.76
18	8.35	94.38	2.64	45.6	42.5	708.96
19	9.1	91.26	2.72	45.6	42.5	732.53
20	10.1	87.69	2.83	45.6	42.5	726
21	10.9	86	2.96	45.6	42.4	735
22	11.35	83.47	3.01	45.6	42.4	730
23	11.3	85.75	2.98	45.6	42.4	719
24	11.5	84.91	2.99	45.6	42.4	742
25	5.85	93.95	2.54	45.2	42.3	580.21
26	5.65	92.96	2.56	45	42.1	565.48
27	6.55	88.9	2.65	44.8	42	592.3
28	7.85	84.21	2.82	44.8	42	608.87
29	9.5	78.79	2.97	44.8	41.9	631.69
30	10.6	75.51	3.08	44.9	42	650.8
31	11.4	72.6	3.16	44.9	41.9	666.9
32	11.8	70.46	3.21	44.8	41.8	675.59
33	8.65	96.67	2.61	45.6	42.4	734.78
34	7.05	95.63	2.52	45.6	42.6	648.45
35	7.3	92.41	2.61	45.6	42.6	646.59
36	8.5	85.46	2.76	45.3	42.3	657.34
37	9.7	77.74	2.97	44.8	41.9	629.88
38	10.95	76.05	3.05	45.1	42.1	675.35
39	11.9	75.56	3.23	45.5	42.4	735
40	11.7	77.59	3.11	45.6	42.5	732.43
