# Supplementary material for: Cooling and heating season performance of an open counterflow heat-source tower heat pump system in high-humidity climates: An experimental and numerical study
Source: PLoS One. 2026 Feb 17;21(2):e0337196. doi: 10.1371/journal.pone.0337196 (PMC12912618; doi:10.1371/journal.pone.0337196)
Supplement: S4 File — (XLSX) [file pone.0337196.s004.xlsx]

## Sheet: Summer
Time	COP	COPt	Power consumption
1	4.94	12.1735	1183.35
2	4.94	12.3472	1180.01
3	4.482	12.4821	1208.9
4	4.259	12.6299	1231.65
5	4.093	12.8182	1372.15
6	4.013	13.0624	1473.09
7	3.91	13.1506	1637.28
8	4.153	13.1837	1245.12
9	3.91	13.183	1698.71
10	4.136	13.1308	1304.27
11	4.108	12.9571	1340.22
12	4.186	12.9924	1231.96
13	4.276	12.9399	1206.23
14	4.901	13.0136	1119.54
15	4.787	13.1207	1155.38
16	4.409	13.2587	1185.64
17	4.818	13.4773	1125
18	4.747	13.5784	1157.15
19	4.752	13.5775	1156.7
20	4.521	13.5817	1169.59
21	4.86	13.4926	1114.58
22	4.732	13.438	1157.34
23	4.641	13.4081	1162.38
24	4.67	13.2654	1160.75
25	4.269	13.2958	1205.11
26	4.003	13.2898	1492.09
27	4.165	13.1927	1252.42
28	4.367	13.1312	1190.8
29	4.322	12.9516	1194.15
30	4.466	12.7434	1180.23
31	4.811	12.6581	1113.19
32	4.807	12.6302	1153.08
33	4.658	12.6081	1161.5
34	4.462	12.7014	1176.62
35	4.252	12.8341	1201.33
36	4.156	12.9061	1270.02
37	4.014	12.99	1447.95
38	3.923	13.0329	1590.3
39	4.091	13.0102	1333.15
40	3.91	12.8522	1709.51
41	4.006	12.7403	1764
42	4.2	12.6882	1752.43
43	4.502	12.7807	1132.74
44	4.263	12.7457	1204.07
45	4.2	12.6017	1752.54
46	3.91	12.6191	1764
47	3.928	12.8074	1640.71
48	4.246	12.9351	1182.08
49	3.919	13.0047	1601.77
50	4.2	12.8944	1724.26
51	4.014	12.9687	1749.18
52	3.91	13.1816	1764
53	4.523	13.2703	1151.38
54	4.455	13.0738	1191.55
55	4.146	12.8524	1293.04
56	4.168	12.7009	1271.27
57	4.695	12.7348	1145.52
58	4.453	12.6096	1201.62
59	4.216	12.464	1229.63
60	4.088	12.3358	1382.67
61	4.163	12.4801	1272.47
62	4.069	12.6127	1416.66
63	3.952	12.65	1594.15
64	3.91	12.5493	1713.23
65	3.942	12.5233	1578.33
66	4.031	12.4826	1446.2
67	4.283	12.4311	1185.18
68	4.194	12.3328	1229.72
69	4.119	12.2201	1333.82
70	4.036	12.1306	1460.23
71	4.129	12.2281	1317.42
72	4.305	12.3102	1169.36
73	4.251	12.2927	1218.56
74	3.996	12.2698	1495.56
75	3.917	12.2714	1618.39
76	4.179	12.3308	1238.15
77	4.183	12.3968	1201.17
78	4.141	12.3458	1297.8
79	4.05	12.2913	1436.54
80	3.988	12.3031	1530.03
81	4.059	12.316	1421.68
82	4.057	12.3169	1426.19
83	4.212	12.3534	1228.52
84	4.168	12.3952	1272
85	4.225	12.4716	1202.12
86	3.984	12.5818	1525.43
87	3.91	12.7498	1696.71
88	3.976	12.8058	1669.7
89	4.166	12.8544	1593.01
90	4.2	12.8774	1593.54
91	4.139	12.8338	1310.05
92	4.231	12.8867	1224.24
93	4.244	12.9326	1218.65
94	4.46	12.8767	1157.53
95	4.28	12.922	1208.28
96	4.153	12.9946	1276.11
97	4.764	13.1132	1156.43
98	4.813	13.2935	1151.12
99	4.877	13.3778	1147.1
100	4.882	13.4575	1147.64
101	4.938	13.6007	1105.49
102	4.905	13.6952	1147.98
103	4.553	13.7706	1168.69
104	4.574	13.7787	1168.33
105	4.706	13.7521	1134.22
106	4.619	13.7451	1167.43
107	4.503	13.6904	1174.8
108	4.407	13.6908	1188.64
109	4.221	13.7505	1211.99
110	4.257	13.6338	1209.29
111	4.079	13.467	1364.85
112	3.982	13.3496	1472.98
113	4.751	13.2237	1164.11
114	4.878	13.1639	1157.33
115	4.913	13.1134	1155.75
116	4.94	13.1022	1127.49
117	4.721	13.314	1167.4
118	4.2	13.4436	1231.1
119	3.976	13.5926	1494.11
120	3.928	13.7754	1548.75

## Sheet: Winter
Time	COP	COPt	Power consumption
1	2.93703	9.47934	1585.14
2	3.0113	9.51144	1608.29
3	3.14705	9.5394	1400.38
4	3.11512	9.49766	1570.63
5	3.19285	9.48581	1477.97
6	3.22641	9.41208	1700.41
7	3.13181	9.33494	1861.27
8	3.07161	9.31361	1675.22
9	3.08827	9.2922	1682.16
10	3.22012	9.32369	1619.7
11	3.14392	9.35865	1468.3
12	3.19811	9.23576	1455.01
13	3.24707	9.11059	1445.18
14	3.16899	8.92448	1479.77
15	2.75057	8.77281	1700.84
16	2.66296	8.63407	1603.31
17	2.66667	8.41301	1878.44
18	2.74454	8.32374	1798.84
19	2.84091	8.55884	1585.61
20	2.82749	8.69548	1506.18
21	2.93442	8.89102	1863.87
22	3.1441	9.13816	1400.38
23	3.05249	9.23423	1424.62
24	3.23508	9.30673	1428.88
25	3.3	9.30398	1400.38
26	3.13071	9.27798	1410.29
27	2.99681	9.24447	1400.38
28	3.12899	9.13734	1400.38
29	3.3	8.87975	1426.01
30	3.01128	8.62496	1400.38
31	2.51366	8.47694	1441.91
32	2.45134	8.31707	1613.88
33	2.47131	8.04849	1696.91
34	2.45953	7.95235	1461.42
35	2.41962	7.94555	1863.31
36	2.38311	8.02643	1645.77
37	2.46682	8.24883	1679.7
38	2.62879	8.50999	1403.1
39	2.68688	8.74204	1514.74
40	2.77567	8.90475	1696.3
41	2.87322	8.91345	1679.19
42	2.99392	8.97954	1431.21
43	2.88717	8.96733	1790.35
44	2.79723	8.88095	1620.22
45	2.9872	8.69532	1400.38
46	2.97436	8.66562	1767.9
47	2.89499	8.69335	1830.02
48	2.76079	8.69712	2000
49	2.91985	8.61748	1696.45
50	2.92614	8.5784	1716.69
51	2.78448	8.5917	1865.31
52	2.84835	8.63938	1612.4
53	2.8703	8.52221	1653.55
54	2.83656	8.44799	1698.51
55	2.90407	8.49883	1935.74
56	2.7874	8.57396	2000
57	2.81268	8.69043	1529.69
58	2.83419	8.76681	1613.61
59	2.84932	8.81558	1603.7
60	2.85497	8.87333	1424.22
61	2.848	8.9921	1519.3
62	2.94779	8.94045	1400.38
63	3.04615	8.80649	1400.38
64	3.19438	8.5543	1400.38
65	2.77712	8.23257	1571.4
66	2.63763	7.98127	1606.86
67	2.39834	7.85748	1855.26
68	2.37417	7.62425	1802.46
69	2.29833	7.55582	1478.56
70	2.31967	7.5	1674.3
71	2.3159	7.55381	1519.12
72	2.35621	7.72334	1987.44
73	2.39635	7.85746	1510.72
74	2.47848	8.01529	1619.82
75	2.6118	8.09677	1400.38
76	2.79231	8.2109	1467.9
77	3.06611	8.19206	1400.38
78	2.80643	8.23626	1534.08
79	2.8928	8.13698	1400.38
80	2.48094	8.02754	1711.17
81	2.60582	7.79882	1556.27
82	2.47844	7.69049	1754.56
83	2.3056	7.60705	1924.2
84	2.30292	7.84923	1643.9
85	2.42025	8.13775	1831.34
86	2.53027	8.53073	1706.02
87	2.87738	8.83031	1853.15
88	2.99011	9.1135	1621.67
89	3.14843	9.26322	1645.02
90	3.13264	9.36933	1537.24
91	3.12584	9.37895	1667
92	3.09962	9.47957	1910.17
93	3.10328	9.62033	1684.09
94	3.12506	9.89981	1569.06
95	3.17888	10	1410.02
96	3.18379	9.91594	1419.64
97	3.20285	9.70335	1421.51
98	3.21603	9.42979	1487.25
99	3.28104	9.01908	1898.77
100	2.35	8.57014	1662.09
101	2.36146	8.10981	1970.61
102	2.51968	7.82688	1875.31
103	2.45499	7.85333	1606.62
104	2.53093	8.0121	1711.46
105	2.58396	8.19631	1695.79
106	2.58917	8.27275	1595.4
107	2.66551	8.43673	1735.64
108	2.73723	8.54773	1649.57
109	2.81157	8.66859	1400.38
110	3.06008	8.77108	1400.38
111	3.00597	8.8844	1425.58
112	2.89375	8.90938	1400.38
113	2.86214	8.92129	1579.04
114	2.95424	8.97857	1645.79
115	2.93262	9.08	1496.85
116	2.89503	9.10189	1444.92
117	3.09019	9.11979	1400.38
118	3.23674	9.11699	1400.38
119	3.07134	9.16512	1400.38
120	3.07203	9.31385	1400.38
